# Supplementary material for: SNP- and haplotype-based genome-wide association studies for growth, carcass, and meat quality traits in a Duroc multigenerational population
Source: BMC Genet. 2016 Apr 19;17:60. doi: 10.1186/s12863-016-0368-3 (PMC4837538; doi:10.1186/s12863-016-0368-3)
Supplement: Additional file 2: Table S1. — Genetic markers associated with production traits and related polymorphisms from a study of candidate genes. (XLSX 17 kb) [file 12863_2016_368_MOESM2_ESM.xlsx]

## Sheet: newTableS1
Table S1. Genetic markers associated with production trait and related polymorphisms from a study of candidate genes
Gene symbol/SNPa	Traitb	Chromosome	Position	SNP ID	MAFc	Location	GenBank accession	Polymorphism	Assay	Primer sequence (5'-3')	Size	Restriction Endonuclease		Reporter sequence (5'-3')		Referencesd
										Forward/Reverse	(bp)			Dye	Reporter 1/2
CYB5A	Boar taint	1	165902139	rs344912436	0.072	Exon 1	AF016388	c.-8G>T	PCR-RFLP	AGTTCGCCAGGACTCCCACT	270	BstUI	G=67+203			Lin et al. (2005)
										GCAAACGACAGGTCTTGGCA			T=270
MC4R	Growth	1	178554175	rs81219178	0.347	Exon 2	NM_214173.1	c.891G>A	PCR-RFLP	ACAGTTAAGCGGGGTGGAATCATC	614	TaqI	G=207+407			Kim et al. (2000)
										ATGCCTTACAAGAAAATGCTGTTG			A=614
CAST	Meat quality	2	107029496	rs81210389	0.313	Exon 8	NM_214067	c.467A>G	TaqMan	CAAGCGTGCTCATAAAGAAAAAGC	89	-		VIC	TTGGCTGCTCATTAGAT	Ciobanu et al. (2004)
										CTGCTTTAGTTACCTTTGGTTTTGTTGA				FAM	TGGCTGCTCACTAGAT
FABP4	Fat	4	46133957	-	0.384	Intron 1	Y16039	g. 4180A>T	PCR-RFLP	GCTCTCTGTGATGGGCTGTA	299	AseI	A=22+72+91+114			Ojeda et al. (2006)
										CATGCAATGAAGATTTTGATTAATTT			T=22+114+163
ALGA0113531	Boar taint	6	8497891	rs81342322	0.098	-		G>T	PCR-RFLP	GGGAAAGCATATTGATTGGG	263	BamHI	G=263			Ramos et al. (2011)
										TTAAGAACCCTTGGACTCCA			T=83+180
FTO	Fat	6	27966261	-	0.466	Exon 3	NM_001112692.1	c.594C>G	PCR-RFLP	TGCAGATTGAGACCATCCAG	240	BstUI	C=240			Fan et al. (2009)
										TCTTCCCCATGCCAAAGTAG			G=84+156
HFABP	Fat	6	81655907	rs338724373	0.366	Promoter	X98558	g.1324 del_T	PCR-RFLP	TGGAGGGACCAGGAAACCGAAGATGT	566	HinfI	(ref)=41+45+59+172+249			Gerbens et al. (1997)
										TACGCCCCCGCTCCCGAAATAG			del_T=41+45+230+249
HFABP	Fat	6	81712718	rs711479051	0.245	Intron 2	FP103091	g.157245 T>C	PCR-RFLP	CCCACAAGCAGGAAAAACTATG	640	MspI	T=640			Gerbens et al. (1997)
										AGCTCTCCCAGGTGTCTCTTCTA			C=125+515
LEPR	Fat	6	94624455	-	0.025	Exon 14	NM_001024587.1	c.1987C>T	TaqMan	TCAGAGGACCTGAATTTTGGA	95	-		VIC	GGAATATCACTCTGTT	Uemoto et al. (2012b)
										CATAAAAATCAGAAATACCTTCCAG				FAM	GGAATATCACTCTGCT
PIK3C3	Growth	6	118090669	rs81211045	0.032	Exon 24	NM_001012956	c.2604 T>C	PCR-RFLP	ATTTCGTCTAGACCTGTCCG	102	Hpy166II	T=102			Hirose et al. (2011)
										TGAATCTGTTCTACCACCGC			C=35+67
VRTN	TVN	7	103457401	-	0.409	Promoter	CT954209.5	g.180592A>C	Fragment analysis	GGCAGGGAAGGTGTTTGTTA	120	-	A=120			Mikawa et al. (2011)
										GACTGGCCTCTGTCCCTTG			C=411
CCKAR	Growth	8	20573547	rs326943339	0.48	Intron 1	DQ496228	g.820C>G	PCR-RFLP	GCAGGGCAGGTTGCACTT	399	PvuII	C=399			Houston et al. (2006)
										TCGATCCTGCTTTTTGACCT			G=41+358
GPR120	Growth	14	114758197	rs343673593	0.305	Intron 2	CT954211	g.136191C>T	TaqMan	CCCCTGTCCTGGTTGCT	63	-		VIC	CTCACCCAGGGCAGAA	Fontanesi et al. (2015)
										AGGGCCCTGGTGAAGTCT				FAM	CTCACCCAAGGCAGAA
CYP2E1	Boar taint	14	153477507	rs334863220	0.476	Promoter	AJ697882	g.2412C>T	PCR-RFLP	GACAAAATGACTCTAAACAGT	278	TspRI	C=47+97+134			Skinner et al. (2005)
										ATCTCCTGGTGCAACTCTCA			T=47+231
aACACA = acetyl-coemzyme A carboxylase alpha; CAST = calpastatin; CCKAR = cholecystokinin type A receptor; CYPB5 = cytochrome b5 type A (microsomal); CYP2E1 = cytochrome P450, family 2, subfamily E, polypeptide 1; FABP4 = fatty acid binding protein 4, adipocyte; FTO = fat mass and obesity-associated; GPR120 = free fatty acid receptor 4; HFABP = heart fatty acid binding protein; MC4R = melanocorti…
bTVN = thoracic vertebrae number
cMAF = minor allele frequency
d(References) Ciobanu DC, Bastiaansen JWM, Lonergan SM, Thomsen H, Dekkers JCM, Plastow GS, Rothschild MF. New alleles in calpastatin gene are associated with meat quality traits in pigs. J Anim Sci. 2004;82:2829–39. Fan B, Du Z, Rothschild MF. The fat mass and obesity-associated (FTO) gene is associated with intramuscular fat content and growth rate in the pig. Anim Biotechnol. 2009;20:58–70. Fo…
