# Supplementary material for: SNP- and haplotype-based genome-wide association studies for growth, carcass, and meat quality traits in a Duroc multigenerational population
Source: BMC Genet. 2016 Apr 19;17:60. doi: 10.1186/s12863-016-0368-3 (PMC4837538; doi:10.1186/s12863-016-0368-3)
Supplement: Additional file 7: Table S2. — SNPs showing genome-wide significant and suggestive association with multiple measurements of growth, carcass, and meat quality traits. (XLSX 42 kb) [file 12863_2016_368_MOESM7_ESM.xlsx]

## Sheet: newTableS2
	Table S2. SNPs showing genome-wide significant and suggestive association with multiple measurements of growth, carcass, and meat quality traits
				Most significant SNP													Haplotype-based				Nearby genesg
No.	Traita	SSCb	Number of suggestive SNPs	Positionc (bp)		refSNP variation ID	EAd	EAFd	β (SE)		Proportione	P-valueh					P-valuef
	Growth
8	DG	1	1	9569872		rs80962249	G	0.4442	25.7673	(5.976)	0.0340613	1.82	×	10-5	*		1.08	×	10-2		SOD2_LOC102168056
		1	10	304667314		rs81352956	A	0.4537	–34.75	(6.035)	0.0579829	1.22	×	10-8	**		6.71	×	10-6	h	PRDM12_EXOSC2
		2	2	12474547		rs81314317	A	0.3761	–27.38	(6.325)	0.0340613	1.7	×	10-5	*		2.55	×	10-1		LOC100512154_LOC100512331
		6	1	137401657		rs334977771	A	0.2587	–28.77	(7.032)	0.0284294	4.74	×	10-5	*		4.55	×	10-1		ALG6
9	LEA	1	1	303954118		rs80976510	G	0.4289	–0.81	(0.175)	0.0359604	4.71	×	10-6	*		1.96	×	10-2		FNBP1
		6	8	60707514		rs81306810	A	0.2	0.971238	(0.212)	0.0359604	5.54	×	10-6	*		5.67	×	10-2		C6H1orf174_MIR2320
		7	2	30204243		rs80893817	G	0.1798	0.925135	(0.218)	0.0300727	2.45	×	10-5	*		1.73	×	10-1		HMGCLL1_GFRAL
		7	1	35114575		rs80941743	G	0.162	–0.94	(0.231)	0.03	4.68	×	10-5	*		1.43	×	10-1		RPS10
		7	2	36923865		rs80823025	A	0.16	–0.95	(0.232)	0.0289174	4.72	×	10-5	*		1.23	×	10-1		PNPLA1
		8	1	81585411		rs81477080	A	0.145	1.08	(0.253)	0.0289174	2.33	×	10-5	*		5.5	×	10-1		LOC102160851_LOC102161315
		13	1	66727087		rs81309828	A	0.1843	–0.87	(0.211)	0.0254839	4.51	×	10-5	*		1.48	×	10-1		LRRN1_LOC102161318
		13	1	165917245		rs80840594	C	0.451	–0.71	(0.172)	0.0254839	4.46	×	10-5	*		1.59	×	10-1		LOC102162263_ZPLD1
		16	2	21860428		rs81252228	A	0.4723	0.758473	(0.176)	0.0341616	1.81	×	10-5	*		1.06	×	10-1		PRLR_SPEF2
10	BF	1	9	304694455		rs81352969	A	0.4948	0.179016	(0.029)	0.0697627	6.3	×	10-10	**		2.26	×	10-5	h	ABL1
		2	1	12474547		rs81314317	A	0.3763	–0.12	(0.030)	0.0341616	3.87	×	10-5	*		6.22	×	10-1		LOC100512154_LOC100512331
		6	1	37944422		rs81321241	G	0.1018	–0.20	(0.046)	0.03	1.33	×	10-5	*		1.11	×	10-1		DPY19L3_PDCD5
		7	49	36202231		rs80828473	A	0.16	–0.17	(0.038)	0.0328938	1.13	×	10-5	*		2.92	×	10-2		PPARD
		7	1	81924254		rs80883823	G	0.3351	0.12	(0.028)	0.0328938	1.67	×	10-5	*		1.94	×	10-2		LOC102160565
		10	3	27636391		rs81422289	G	0.2273	0.170289	(0.034)	0.0443537	7.04	×	10-7	**		3.63	×	10-2		KIF14
		10	1	41903574		rs81302500	G	0.2487	0.14	(0.032)	0.03	2.59	×	10-5	*		7.85	×	10-2		LOC100737365_LOC102159910
		11	4	24021726		rs81430458	A	0.2378	–0.15	(0.034)	0.0359449	1.18	×	10-5	*		3.16	×	10-2		ENOX1
		13	5	184217942		rs81441311	G	0.2426	–0.15	(0.035)	0.0339377	2.72	×	10-5	*		1.13	×	10-1		LOC100516938
	Body measurements
11	HEIGHT	1	1	304694455		rs81352969	A	0.4949	–0.56	(0.115)	0.0425809	1.19	×	10-6	*		1.54	×	10-2		ABL1
		11	1	16955689		rs80917270	A	0.2802	0.52	(0.120)	0.0322749	1.73	×	10-5	*		1.74	×	10-1		FAM124A
		11	1	28225571		rs80785384	G	0.2895	0.539851	(0.127)	0.0322749	2.49	×	10-5	*		1.28	×	10-1		LOC102157586_LOC102157671
12	LENGTH	7	3	103457401		VRTN	C	0.4098	0.902343	(0.197)	0.0361946	5.24	×	10-6	*		8.28	×	10-4		VRTN
13	FW	1	2	304694455		rs81352969	A	0.4949	0.369781	(0.081)	0.0368633	5.2	×	10-6	*		7.33	×	10-4		ABL1
		14	2	139850610		rs80790469	A	0.1412	0.485266	(0.114)	0.0307961	2.29	×	10-5	*		5.02	×	10-2		RAB11FIP2_LOC100154968
		16	2	35699133		rs81458414	A	0.4923	–0.32	(0.076)	0.0282488	2.2	×	10-5	*		1.36	×	10-2		LOC102162369
		17	1	23438841		rs337013551	G	0.3111	0.36	(0.085)	0.03	2.35	×	10-5	*		1.41	×	10-2		BTBD3
		17	3	32729187		rs80981515	A	0.1393	0.472214	(0.111)	0.0288329	2.47	×	10-5	*		4.92	×	10-2		LOC100739629_PLK1S1
14	CW	1	5	304694455		rs81352969	A	0.4949	0.448573	(0.084)	0.0511865	1.17	×	10-7	**		1.45	×	10-4		ABL1
		5	2	8337858		rs80962299	A	0.3947	0.382626	(0.086)	0.0355943	9.8	×	10-6	*		5.05	×	10-2		KCTD17_MPST
		6	6	111294560		rs81391002	A	0.4435	0.369007	(0.082)	0.0341996	7.77	×	10-6	*		2.85	×	10-2		MAPRE2
		16	1	25329699		rs81457348	G	0.4974	–0.35	(0.080)	0.0310796	1.28	×	10-5	*		8.96	×	10-3		OSMR
		16	1	63762470		rs81460711	G	0.1175	0.555194	(0.132)	0.0325265	2.8	×	10-5	*		2.05	×	10-1		LOC102159300_LOC102163594
16	CD	4	2	46905329		rs81223771	A	0.01605	–1.20	(0.278)	0.031085	1.94	×	10-5	*		1.59	×	10-1		LOC102158435_LOC102158627
		12	2	53783142		rs81304887	G	0.3671	–0.30	(0.072)	0.0286255	3.51	×	10-5	*		5.15	×	10-1		ZNF594
17	CC	1	5	304694455		rs81352969	A	0.4949	0.865018	(0.148)	0.0590784	6.82	×	10-9	**		3.36	×	10-5	h	ABL1
		2	3	12474547		rs81314317	A	0.3761	–0.72	(0.154)	0.0379588	3.94	×	10-6	*		1.47	×	10-1		LOC100512154_LOC100512331
18	CCB at F105	3	1	74111456		rs81325090	G	0.1746	0.19	(0.046)	0.03	3.76	×	10-5	*		3.13	×	10-1		LOC100739476_LOC102167973
		7	68	39512713		rs80892802	G	0.1707	0.285255	(0.045)	0.0654048	3.14	×	10-10	**		1.75	×	10-3		DNAH8
		7	1	41409672		rs80989784	A	0.3723	0.17	(0.037)	0.04	4.97	×	10-6	*		1.23	×	10-2		LOC102168168_LOC102162740
		15	21	132782065		rs80798181	A	0.4178	–0.15	(0.035)	0.0308685	1.78	×	10-5	*		2.84	×	10-2		LOC102168192_LOC100620720
19	CCB at R105	6	1	107035144		rs81288745	G	0.3498	–0.16	(0.036)	0.0333732	1.35	×	10-5	*		2.82	×	10-2		LOC102162839_LOC100516324
		7	1	11499901		rs80923070	A	0.3036	–0.16	(0.039)	0.03	2.8	×	10-5	*		8.09	×	10-2		LOC102163473_LOC100739462
		7	87	39089506		rs196955082	G	0.2487	0.213374	(0.039)	0.0503968	4.38	×	10-8	**		1.19	×	10-3		BTBD9
		7	4	59758209		rs80849405	A	0.181	0.2	(0.045)	0.04	7.02	×	10-6	*		1.32	×	10-3		ABHD2_RLBP1
104	CCB at F30	7	1	95549575		rs81398326	A	0.09985	–0.26	(0.064)	0.0349938	4.65	×	10-5	*		1.01	×	10-1		MAX_LOC102158121
		8	1	5984514		rs81322273	G	0.009985	0.83	(0.176)	0.04	2.82	×	10-6	*		8.9	×	10-1		ZNF518B_LOC100624787
		15	6	131966813		rs319993128	A	0.442	0.159019	(0.037)	0.035145	2.51	×	10-5	*		1.42	×	10-2		LOC102167968_LOC102168192
106	SCORE at F30	1	4	304383838		rs81335950	G	0.4046	–0.14	(0.029)	0.0410434	1.24	×	10-6	*		2.04	×	10-3		LOC100623602
		3	2	114303182		rs81375213	A	0.1302	0.184308	(0.044)	0.0315186	3.7	×	10-5	*		2.97	×	10-1		LOC100514709_MEMO1
107	SCORE at R30	7	2	32786027		rs80857004	G	0.01462	–0.47	(0.114)	0.0237266	4.43	×	10-5	*		7.61	×	10-1		PRIM2
		7	3	93724048		rs80981016	A	0.1393	0.185843	(0.043)	0.0313219	2.13	×	10-5	*		1.62	×	10-3		SV2B_LOC100153731
		7	(2)	102864333		rs80843834	A	0.313	0.03	(0.034)	0.001	3.88	×	10-1			4.93	×	10-5	h	LOC100623005_PTGR2
		8	1	5922809		rs81343316	G	0.1866	0.16	(0.038)	0.03	3.46	×	10-5	*		1.72	×	10-1		LOC102158262_ZNF518B
108	SCORE at F105	1	2	184274507		rs80991066	G	0.4264	0.135768	(0.033)	0.0309903	3.53	×	10-5	*		2.68	×	10-2		LOC102164097_LOC102164528
		1	2	303954118		rs80976510	G	0.4352	0.155269	(0.033)	0.0407339	3.53	×	10-6	*		7.59	×	10-3		FNBP1
		14	5	52138493		rs80817749	T	0.3394	0.149223	(0.035)	0.0343185	1.85	×	10-5	*		1.27	×	10-3		SLC5A1
		14	2	144401719		rs80863212	G	0.275	0.15829	(0.036)	0.0343388	1.2	×	10-5	*		1.51	×	10-1		LOC100738674
109	SCORE at R105	1	3	304598157		rs81277204	G	0.4493	–0.15	(0.032)	0.0343044	3.41	×	10-6	*		4.55	×	10-3		FUBP3
		8	1	136956466		rs81404587	A	0.4363	0.144688	(0.034)	0.0321749	2.73	×	10-5	*		2.55	×	10-2		LOC102163361_LOC100516210
	Carcass measurements
23	CL	7	3	103457401		VRTN	C	0.368	1.13471	(0.187)	0.139685	3.64	×	10-9	**		3.36	×	10-6	h	VRTN
		7	1	107279922		rs80977788	G	0.2674	–0.87	(0.207)	0.07	3.44	×	10-5	*		1.92	×	10-4		NRXN3
		17	1	24495726		rs80907463	G	0.1407	–1.07	(0.258)	0.0648937	4.3	×	10-5	*		2.78	×	10-2		SPTLC3_ISM1
24	CL1	1	1	304694455		rs81352969	A	0.4851	–0.70	(0.165)	0.0720601	3.25	×	10-5	*		1.29	×	10-2		ABL1
		3	1	76138013		rs81372481	A	0.4785	–0.64	(0.155)	0.06	4.42	×	10-5	*		2.34	×	10-2		ANXA4_LOC102163904
		7	13	103457401		VRTN	C	0.368	1.13386	(0.162)	0.177306	1.56	×	10-11	**		4.87	×	10-8	H	VRTN
		7	2	106733073		rs80852436	A	0.4156	0.69	(0.157)	0.07	1.44	×	10-5	*		2.25	×	10-5	h	LOC102162117
		11	1	53204914		rs330963199	G	0.2533	–0.80	(0.187)	0.0719375	2.49	×	10-5	*		9.88	×	10-2		LOC102167198
25	CL2	7	1	80949294		rs80922951	G	0.346	–0.79	(0.185)	0.07	2.67	×	10-5	*		1.17	×	10-2		HOMEZ
		7	17	103457401		VRTN	C	0.368	1.37317	(0.172)	0.217355	2.96	×	10-14	**		2.22	×	10-9	H	VRTN
		7	5	107279922		rs80977788	G	0.2674	–0.97	(0.196)	0.09	1.2	×	10-6	**		1.25	×	10-5	h	NRXN3
		11	2	53204914		rs330963199	G	0.2533	–0.94	(0.203)	0.0834939	4.79	×	10-6	*		3.01	×	10-2		LOC102167198
26	CL3	7	2	80949294		rs80922951	G	0.346	–0.78	(0.175)	0.07	1.09	×	10-5	*		4.22	×	10-3		HOMEZ
		7	19	103457401		VRTN	C	0.368	1.48012	(0.159)	0.272563	3.1	×	10-18	**		1.94	×	10-11	H	VRTN
		7	5	106308596		rs80813652	G	0.3113	1.02	(0.177)	0.12	2.14	×	10-8	**		1.55	×	10-5	h	LOC102158165
		11	3	53204914		rs330963199	G	0.2533	–1.00	(0.191)	0.100684	3.32	×	10-7	**		1.31	×	10-2		LOC102167198
27	CT	13	1	214911346		rs81442940	C	0.1507	0.632265	(0.133)	0.0908904	3.07	×	10-6	*		5.58	×	10-2		BACE2_LOC102159470
	Vertebrae number
28	TVN	5	2	72888032		rs80849138	G	0.3907	–0.23	(0.054)	0.0612861	2.43	×	10-5	*		8.01	×	10-3		LOC102163728_KIF21A
		7	6	93801288		rs80802036	A	0.141	0.36	(0.078)	0.08	5.47	×	10-6	*		1.12	×	10-2		SV2B_LOC100153731
		7	1	95646427		rs81398321	A	0.182	0.31	(0.070)	0.07	1.09	×	10-5	*		9.4	×	10-4		LOC102157855_FUT8
		7	1	98259518		rs80948165	A	0.182	0.31	(0.071)	0.07	1.37	×	10-5	*		2.26	×	10-4		RAD51B
		7	7	101863838		rs80966250	G	0.3493	–0.35	(0.059)	0.13	9.93	×	10-9	**		4.44	×	10-16	H	LOC102164420_LOC102164550
		7	20	103457401		VRTN	C	0.368	0.669685	(0.046)	0.495781	9.42	×	10-37	**		4.44	×	10-16	H	VRTN
		7	12	106308596		rs80813652	G	0.3113	0.44	(0.056)	0.2	5.17	×	10-14	**		2.67	×	10-9	H	LOC102158165
		7	4	113404458		rs80980681	G	0.4437	0.23	(0.052)	0.06	1.22	×	10-5	*		4.45	×	10-4		LOC102165146_LOC102165265
29	LVN	9	1	115431496		rs81283258	C	0.4421	0.166018	(0.039)	0.0563553	3.12	×	10-5	*		7.9	×	10-3		LHFPL3
	Subcutaneous fat thickness
32	BSFT	2	9	155676552		rs81330166	A	0.4023	–0.16	(0.037)	0.0768606	9.67	×	10-6	*		1.08	×	10-2		SPINK1_SCGB3A2
		3	1	26517625		rs81247360	G	0.2881	–0.16	(0.040)	0.07	4.32	×	10-5	*		4.07	×	10-2		GPR139
		8	1	98613999		rs81402488	G	0.4089	–0.14	(0.035)	0.0585744	4.38	×	10-5	*		1.29	×	10-1		LOC100515154_LOC102164772
		8	4	107706377		rs81246825	A	0.3675	–0.15	(0.037)	0.07	4.93	×	10-5	*		8.05	×	10-2		LOC102160232_LOC100519435
		18	3	7107781		rs81345146	A	0.3609	–0.19	(0.037)	0.0980715	4.37	×	10-7	**		7.8	×	10-4		ZYX
33	LSFT	1	7	305654747		rs81243827	G	0.3146	–0.18	(0.040)	0.0717461	9.02	×	10-6	*		8.79	×	10-5		RAPGEF1_MED27
		4	1	42837583		rs337241703	A	0.03808	0.408791	(0.097)	0.0629669	3.04	×	10-5	*		2.97	×	10-1		PGCP
		4	1	135196928		rs80987147	C	0.2732	0.19	(0.041)	0.07	5.56	×	10-6	*		2.16	×	10-3		BCAR3
		9	1	46466374		rs81257576	A	0.01656	0.65	(0.129)	0.07	7.36	×	10-7	**		4.41	×	10-1		ZBTB16_NNMT
		15	2	152195152		rs80993888	A	0.02152	0.533323	(0.117)	0.0616098	7.2	×	10-6	*		3.48	×	10-3		LOC102163979_LOC102164396
	Longissimus muscle area
34	LEA at 45r	9	1	124098143		rs81415869	G	0.02326	3.97512	(0.746)	0.099072	1.94	×	10-7	**		8.35	×	10-1		LOC102162561_LOC100524389
		14	2	2935885		rs80783992	G	0.2243	–1.30	(0.287)	0.0811717	8.58	×	10-6	*		1.5	×	10-1		SYK_AUH
35	LEA at HBL	3	5	39282797		rs81236837	G	0.1523	1.80192	(0.423)	0.0658825	2.76	×	10-5	*		7.25	×	10-2		LOC102163954
	Meat quality
36	MOS	4	1	10390156		rs80793147	A	0.4321	0.42553	(0.099)	0.0662947	2.28	×	10-5	*		8.14	×	10-4		LOC102163308_ASAP1
		5	7	94554234		rs80962659	A	0.505	–0.41	(0.095)	0.0615557	2.64	×	10-5	*		2.51	×	10-2		PLEKHG7_LOC102158666
		7	1	4107454		rs80910377	A	0.3427	–0.44	(0.101)	0.07	1.74	×	10-5	*		8.53	×	10-4		LOC100153504_LOC102165021
		7	1	82983408		rs336391107	A	0.4172	0.420655	(0.094)	0.0641917	1.15	×	10-5	*		4.07	×	10-3		SALL2
		7	1	133594228		rs80971150	A	0.4139	0.4	(0.096)	0.0563331	3.14	×	10-5	*		2.74	×	10-2		LPCAT4
		16	1	8435773		rs81345229	C	0.1523	–0.55	(0.125)	0.0589829	1.41	×	10-5	*		2.63	×	10-1		LOC102168105_CDH18
37	IMF	4	1	10390156		rs80793147	A	0.4321	–0.59	(0.133)	0.0699352	1.09	×	10-5	*		4.5	×	10-4		LOC102163308_ASAP1
		5	3	94554234		rs80962659	A	0.505	0.541696	(0.127)	0.0594098	2.78	×	10-5	*		2.32	×	10-2		PLEKHG7_LOC102158666
		7	1	82983408		rs336391107	A	0.4172	–0.58	(0.127)	0.0672599	5.78	×	10-6	*		2.16	×	10-3		SALL2
		7	1	84405164		rs80785562	A	0.495	–0.54	(0.129)	0.06	3.12	×	10-5	*		6.55	×	10-3		LOC100156727_LOC100156769
		7	1	86144923		rs80868636	A	0.495	–0.54	(0.129)	0.06	3.12	×	10-5	*		5.01	×	10-3		LPCAT4
		7	1	133594228		rs80971150	A	0.4139	–0.57	(0.128)	0.06	1.2	×	10-5	*		6.71	×	10-3		LOC100155381_LOC100155779
		16	1	8435773		rs81345229	C	0.1523	0.71	(0.169)	0.05	3.72	×	10-5	*		3.4	×	10-1		LOC102168105_CDH18
38	PROT	4	1	4325365		rs80828320	G	0.4089	–0.21	(0.050)	0.06	4.4	×	10-5	*		6.75	×	10-2		FAM135B
39	COOK	1	1	7487678		rs80939511	A	0.05648	1.81658	(0.438)	0.0619843	4.34	×	10-5	*		5.21	×	10-1		LOC102160020
40	WHC	8	1	75559280		rs81227674	A	0.06146	2.35311	(0.562)	0.0557612	3.66	×	10-5	*		3.43	×	10-2		USO1
		17	(1)	21188934		rs81465412	C	0.284	0.22	(0.291)	0.002	4.5	×	10-1			2.5	×	10-5	h	LOC102165497_LOC102165882
41	SF	9	2	113518488		rs80922083	G	0.07807	0.390457	(0.093)	0.0560333	3.63	×	10-5	*		1.35	×	10-1		LOC100737845
		14	3	12435009		rs81449464	A	0.04817	0.533301	(0.122)	0.0665883	1.67	×	10-5	*		4.55	×	10-1		EPHX2
		14	3	53156113		rs80821291	A	0.3837	0.228502	(0.054)	0.0630495	3.49	×	10-5	*		2.33	×	10-3		CABIN1
		14	1	56554346		rs80893495	A	0.385	0.23	(0.055)	0.06	3.73	×	10-5	*		1.69	×	10-3		LOC100738606_LOC100523926
		14	1	145186554		rs80868733	G	0.1944	–0.27	(0.065)	0.0577805	4.48	×	10-5	*		1.83	×	10-2		CHST15_LOC102165238
42	pH	11	2	8789418		rs80929573	A	0.2674	–0.09	(0.021)	0.0623997	4.24	×	10-5	*		1.54	×	10-2		LOC102161285_LOC100154012
44	M-a*	15	1	1015164		rs80936660	A	0.3383	0.43	(0.101)	0.06	2.16	×	10-5	*		8.04	×	10-4		RND3_LOC102159381
45	M-b*	3	17	30909538		rs81379919	A	0.1388	0.75819	(0.170)	0.0751601	1.12	×	10-5	*		5.53	×	10-2		LOC100516600_LOC102165750
		13	1	20291430		rs81443395	A	0.08833	–0.84	(0.197)	0.06	2.85	×	10-5	*		1.7	×	10-1		CMTM6_DYNC1LI1
46	F-L*	3	1	25724214		rs81313465	A	0.01661	2.86	(0.663)	0.05	2.17	×	10-5	*		7.2	×	10-1		LOC100738073
		3	1	28720253		rs81379635	A	0.006645	5.14365	(1.079)	0.0695328	2.93	×	10-6	*		5.51	×	10-1		XYLT1_ABCC1
47	F-a*	1	(4)	38300729		rs81353502	G	0.299	–0.13	(0.053)	0.02	1.71	×	10-2			7.71	×	10-6	h	PTPRK
		6	1	39546925		rs337893594	A	0.02159	0.741809	(0.169)	0.0619631	1.51	×	10-5	*		3.33	×	10-1		GPI
		8	4	107706377		rs81246825	A	0.3688	0.217716	(0.052)	0.0588185	3.32	×	10-5	*		1.89	×	10-2		LOC102160232_LOC100519435
48	F-b*	9	4	150956894		rs81419223	A	0.1279	0.519584	(0.125)	0.0548546	4.1	×	10-5	*		7.73	×	10-2		LOC102162636_LOC102162752
	Fat area of carcass cross section at 4-5 rib
98	IFA at 45r	8	30	25653506		rs81398418	A	0.2786	7.15092	(1.380)	0.0906567	4.18	×	10-7	**		1.14	×	10-4		LOC100624133_LOC102162593
		15	1	31493333		rs80980247	A	0.1232	8.3064	(1.954)	0.065744	2.9	×	10-5	*		4.19	×	10-3		LOC100622103
97	ALLFA at 45r	8	27	25653506		rs81398418	A	0.2786	10.6575	(2.250)	0.0768134	3.46	×	10-6	*		1.25	×	10-3		LOC100624133_LOC102162593
	Fat area of carcass cross section at the middle
99	SFA at HBL	7	4	41720015		rs80928067	G	0.03036	–16.52	(3.219)	0.110786	5.35	×	10-7	**		5.11	×	10-1		LOC100737927
		10	1	27315287		rs81347642	A	0.2419	5.28939	(1.199)	0.0707468	1.47	×	10-5	*		3.12	×	10-2		NR5A2
101	IFA at HBL	1	(1)	126787874		rs80849099	G	0.418	–2.75	(1.000)	0.03	6.34	×	10-3			3.97	×	10-5	h	LOC102162452_LOC102162572
		1	5	128847130		rs318548067	A	0.4355	4.15	(1.000)	0.07	4.4	×	10-5	*		1.24	×	10-4		LOC100513251
		1	4	306714031		rs81331971	G	0.3857	–4.02	(0.895)	0.0621344	1.02	×	10-5	*		1.63	×	10-3		RALGDS_CEL
		7	2	41720015		rs80928067	G	0.03036	–13.19	(2.956)	0.0830884	1.17	×	10-5	*		5.48	×	10-1		LOC100737927
100	ALLFA at HBL	7	4	41720015		rs80928067	G	0.03036	–30.43	(5.433)	0.131095	5.09	×	10-8	**		5.41	×	10-1		LOC100737927
		10	2	27315287		rs81347642	A	0.2419	9.25067	(2.004)	0.0754848	5.98	×	10-6	*		7.9	×	10-3		NR5A2
		10	1	62591687		rs81426129	C	0.3643	–8.30	(1.991)	0.0767049	4.1	×	10-5	*		3.4	×	10-3		LOC102162442_PARD3
		16	1	78238505		rs81241324	A	0.1143	–12.4	(2.995)	0.07	4.52	×	10-5	*		7.44	×	10-2		MARCH6_GPX3
	aAbbreviations of trait were shown in Table 2
	bSSC = Sus Scrofa Chromosome
	cPosition for genome build 10.2
	dEA = effect allele, EAF = effect allele frequency
	eThe proportion of phenotypic variance explained by the SNP effects.
	fThe results of haplotype-based association study is indicated by h = suggestive, H = significant difference
	gNearby genes are bolded if SNP is within the reference gene
	h**:5% genome-wide significant; *: 5% genome-wide suggestive.
