# Supplementary material for: SNP- and haplotype-based genome-wide association studies for growth, carcass, and meat quality traits in a Duroc multigenerational population
Source: BMC Genet. 2016 Apr 19;17:60. doi: 10.1186/s12863-016-0368-3 (PMC4837538; doi:10.1186/s12863-016-0368-3)
Supplement: Additional file 10: Table S3. — Number of replicates for detection of significant SNPs in simulation study. (XLSX 10 kb) [file 12863_2016_368_MOESM10_ESM.xlsx]

## Sheet: TableS3
TableS3. Number of replicates for detection of significant SNPs in simulation study.
		Number of replicatesa
MAFb	QTL heritability	Both	SNP	Haplotype	Non
High	0.01	0	1	0	99
	0.03	1	16	0	83
	0.05	3	47	0	50
	0.07	17	56	0	27
	0.1	36	47	1	16
	0.15	58	35	0	7
Low	0.01	0	1	0	99
	0.03	1	16	0	83
	0.05	0	45	0	55
	0.07	0	70	0	30
	0.1	1	81	0	18
	0.15	3	84	0	13
aBoth: The number of replicates detected significant SNP by both methods.
SNP: The number of replicates detected significant SNP by only SNP-based genome-wide association study.
Haplotype: The number of replicates detected significant SNP by only haplotype-based genome-wide association study.
Non: The number of replicates not detected significant SNP by both methods.
bMAF: minor allele frequency. High: 0.01≤MAF≤0.10. Low: 0.10<MAF<0.50.
